# Supplementary material for: Metabolites from the Dendrobium Endophyte Pseudomonas protegens CM-YJ44 Alleviate Insulin Resistance in HepG2 Cells via the IRS1/PI3K/Akt/GSK3β/GLUT4 Pathway
Source: Pharmaceuticals (Basel). 2025 May 29;18(6):817. doi: 10.3390/ph18060817 (PMC12196277; doi:10.3390/ph18060817)
Supplement: Supplementary file 1 [file pharmaceuticals-18-00817-s001.zip]

Archive with 1 entries (1 files):
- pharmaceuticals-3624697-supplementary.pdf
